# Supplementary material for: Characterization of Potential Intoxications with Medicines in a Regional Setting
Source: Pharmaceuticals (Basel). 2023 Feb 16;16(2):308. doi: 10.3390/ph16020308 (PMC9965688; doi:10.3390/ph16020308)
Supplement: Supplementary file 1 [file pharmaceuticals-16-00308-s001.zip]

Archive with 1 entries (1 files):
- pharmaceuticals-2164017-supplementary.pdf
